# Supplementary material for: Effective degradation of various bacterial toxins using ozone ultrafine bubble water
Source: PLoS One. 2024 Jul 10;19(7):e0306998. doi: 10.1371/journal.pone.0306998 (PMC11236168; doi:10.1371/journal.pone.0306998)
Supplement: S1 Table — (XLSX) [file pone.0306998.s004.xlsx]

## Sheet: Fig 2B
Figure 2B raw data
	PBS	OUFB-PBS	PBS+rPLY	OUFB-PBS+rPLY	PBS+TX-100	OUFB-PBS+TX-100
LDH release(A520)	0.328511	0.124511	1.55951	0.216511	2.82451	2.39051
	0.420511	0.112511	1.11451	0.343511	2.69551	2.60251
	0.332511	0.281511	0.680511	0.304511	3.01451	2.36551
	0.322511	0.155511	0.921511	0.311511	2.48851	2.65351
	0.352511	0.145511	1.55451	0.391511	2.19951	2.80051

## Sheet: Fig 2C
Figure 2C raw data
	PBS	OUFB-PBS	OUFB-PBS+rPLY	rPLY	Tx
Hemolytic activity (A450)	0	0	0.00675	1.70975	1.27175
	0	0	0.01775	1.64775	1.58875
	0	0	0	1.56175	1.60275
	0	0	0.00475	1.38975	1.52275

## Sheet: Fig 3B
Figure 3B raw data
	PBS	OUFB-PBS	PBS+LtxA	OUFB-PBS+LtxA	PBS+TX-100	OUFB-PBS+TX-100
LDH release(A520)	0.328511	0.124511	1.83051	0.252511	2.82451	2.39051
	0.420511	0.112511	1.75651	0.468511	2.69551	2.60251
	0.332511	0.281511	2.47051	0.344511	3.01451	2.36551
	0.322511	0.155511	2.16051	0.444511	2.48851	2.65351
	0.352511	0.145511	2.18051	0.424511	2.19951	2.80051

## Sheet: Fig 4A
Figure 4A MRSA raw data
	Ozone concentration (ppm)
	0	0.2	0.41	0.83	1.26	3.52
×108 CFU/mL	1.612	1.06	0.008	0.008	0	0
	0.912	1.008	0.01	0.01	0	0
	1.612	1.06	0.004	0.004	0	0
Figure 4A MSSA raw data
	Ozone concentration (ppm)
	0	0.2	0.41	0.81	1.82	3.84
×108 CFU/mL	1.964	0.652	1	0	0	0
	1.656	0.88	0.776	0	0	0
	1.028	0.944	0.626	0	0	0

## Sheet: Fig 5A
Figure 5A raw data
	DW	OUFBW	DW+Pam	OUFBW+Pam
SEAP activity (A620)	0.002375	0.797375	0.007375	0.069375
	0.005375	1.20738	0.007375	0.075375
	0.005375	0.869375	0.010375	0.185375
	0.003375	1.10938	0.019375	0.061375
	0.005375	1.32537	0.007375	0.038375
	0.003375	1.06737	0.006375	0.121375

## Sheet: Fig 5B
Figure 5B raw data
	DW	OUFBW	DW+LPS	OUFBW+LPS
SEAP activity (A620)	0	0.0075	0.6775	0.5615
	0.0005	0.0115	0.7135	0.5985
	0	0.0065	0.7175	0.4945
	0.0025	0.0085	0.6305	0.5485
	0.0005	0.0115	0.6165	0.4915
	0.0015	0.0035	0.6095	0.4685

## Sheet: S2 Fig
S2 Fig MRSA raw data
	DW	UFBW
×108 CFU/mL	0.68	1.16
	1.02	1.02
	0.73	0.85
S2 Fig MSSA raw data
	DW	UFBW
×108 CFU/mL	1.396	0.876
	1.104	0.808
	0.936	1.024
